# Supplementary material for: Roles of Hormones in Elevated pH-Mediated Mitigation of Copper Toxicity in Citrus sinensis Revealed by Targeted Metabolome
Source: Plants (Basel). 2023 May 29;12(11):2144. doi: 10.3390/plants12112144 (PMC10255168; doi:10.3390/plants12112144)
Supplement: Supplementary file 1 [file plants-12-02144-s001.zip]

Archive with 2 entries (2 files):
- 2023ZhangPlantsFigs. S1-S2 and Tabble S3-S100413.pdf
- 2023ZhangPlantsTableS1-S20414.xlsx
