# Supplementary material for: Roles of Hormones in Elevated pH-Mediated Mitigation of Copper Toxicity in Citrus sinensis Revealed by Targeted Metabolome
Source: Plants (Basel). 2023 May 29;12(11):2144. doi: 10.3390/plants12112144 (PMC10255168; doi:10.3390/plants12112144)
Supplement: Supplementary file 1 [file plants-12-02144-s001.zip › 2023ZhangPlantsTableS1-S20414.xlsx]

## Sheet: Table S1
Table S1. List of 88 HRMs tested in C. sinensis leaves
Index	Compounds	Class	Q1 (Da)	Q3 (Da)	Molecular Weight	Ion mode	Ionization model	Formula	P3L-1	P3L-2	P3L-3	P3CL-1	P3CL-2	P3CL-3	P5L-1	P5L-2	P5L-3	P5CL-1	P5CL-2	P5CL-3	MWXS22586a_R1	MWXS22586a_R2	MWXS22586a_R3	cpd_ID	CAS
ABA	Abscisic acid	ABA	263.1	153.1	264.13616	Negative	[M-H]-	C15H20O4	11.66462	15.62764	13.52678	73.35080	66.59688	76.60323	10.47422	11.85960	10.52698	14.44303	15.67637	16.48212	19.91601	18.71638	18.70964	C06082	21293-29-8
ABA-GE	ABA-glucosyl ester	ABA	425.2	263.3	426.188985	Negative	[M-H]-	C21H30O9	204.95580	N/A	350.78643	438.38179	493.24116	631.58361	277.99767	257.70934	412.04559	369.74840	579.75845	476.30772	N/A	N/A	N/A	-	79199-48-7
OxIAA	2-oxindole-3-acetic acid	Auxin	192.14	146.1	191.058244	Positive	[M+H]+	C10H9NO3	N/A	N/A	N/A	N/A	N/A	N/A	N/A	N/A	N/A	N/A	N/A	N/A	N/A	N/A	N/A	-	2971-31-5
IAA-Leu	N-(3-Indolylacetyl)-L-leucine	Auxin	289.195	130	288.147393	Positive	[M+H]+	C16H20N2O3	1.40166	1.42423	1.21746	N/A	N/A	N/A	1.41129	1.70863	1.60962	1.47901	1.25644	1.82938	N/A	N/A	N/A	-	36838-63-8
IAA-Phe-Me	Indole-3-acetyl-L-phenylalanne methyle ester	Auxin	337.01	130.2	336.147393	Positive	[M+H]+	C20H20N2O3	0.24531	0.75234	0.27821	0.30651	0.56010	1.37628	0.28341	1.07349	0.82972	0.95603	0.94381	0.72799	0.46152	0.50730	0.48007	-	1060809-98-4
TRA	Tryptamine	Auxin	161.102	144.1	160.100048	Positive	[M+H]+	C10H12N2	N/A	N/A	N/A	0.21802	0.27625	0.46997	N/A	N/A	N/A	N/A	N/A	N/A	0.04839	0.03902	0.04125	C00398	61-54-1
ICA	Indole-3-carboxylic acid	Auxin	160	116.1	161.047679	Negative	[M-H]-	C9H7NO2	N/A	4.47733	1.85864	N/A	3.48771	3.21876	2.04668	3.65292	N/A	N/A	1.98545	2.04425	2.87539	2.49380	3.27334	C19837	771-50-6
IAA-Glu	Indole-3-acetyl glutamic acid	Auxin	302.97	145.9	304.105923	Negative	[M-H]-	C15H16N2O5	0.67086	0.88003	N/A	1.15134	2.63239	1.68293	1.03776	N/A	1.41398	0.89429	N/A	0.63019	1.47917	1.39723	1.28267	-	57105-48-3
IAGlc	1-O-indol-3-ylacetylglucose	Auxin	336	173.8	337.116154	Negative	[M-H]-	C16H19NO7	N/A	36.87642	39.65800	37.26932	85.98775	N/A	N/A	72.58922	65.78843	N/A	N/A	N/A	N/A	N/A	N/A	-	19817-95-9
IAA-Gly	Indole-3-acetyl glycine	Auxin	233.056	130.1	232.084793	Positive	[M+H]+	C12H12N2O3	36.97329	25.15138	31.83560	23.02353	38.86707	31.50221	47.72764	35.97536	39.40366	34.16593	34.53684	34.28218	26.73104	25.20700	27.35820	-	13113-08-1
IAM	3-Indole acetamide	Auxin	175.072	130.1	174.079313	Positive	[M+H]+	C10H10N2O	N/A	N/A	N/A	2.67852	N/A	N/A	N/A	N/A	N/A	N/A	N/A	N/A	N/A	N/A	N/A	C02693	879-37-8
IPA	3-Indolepropionic acid	Auxin	190	130	189.078979	Positive	[M+H]+	C11H11NO2	N/A	N/A	N/A	N/A	N/A	N/A	N/A	N/A	N/A	N/A	N/A	N/A	N/A	N/A	N/A	-	830-96-6
IAA-Phe	N-(3-Indolylacetyl)-L-phenylalanine	Auxin	321.025	164.1	322.131743	Negative	[M-H]-	C19H18N2O3	N/A	N/A	N/A	N/A	N/A	N/A	N/A	N/A	N/A	N/A	N/A	N/A	N/A	N/A	N/A	-	57105-50-7
TRP	L-tryptophan	Auxin	205.063	188.1	204.089878	Positive	[M+H]+	C11H12N2O2	1680.01345	2030.43831	2556.18777	18022.78118	19121.48924	15336.94439	2681.06532	2040.07700	2192.88915	1723.60823	1864.72826	1974.74946	5751.89613	5561.24000	5668.54000	C00078	73-22-3
IA	3-Indoleacrylic acid	Auxin	188.061	170.1	187.063329	Positive	[M+H]+	C11H9NO2	N/A	N/A	N/A	N/A	N/A	N/A	N/A	N/A	N/A	N/A	N/A	N/A	N/A	N/A	N/A	-	1204-06-4
IAA-Ala	N-(3-Indolylacetyl)-L-alanine	Auxin	247.054	130.1	246.100443	Positive	[M+H]+	C13H14N2O3	N/A	N/A	N/A	N/A	N/A	N/A	N/A	N/A	N/A	N/A	N/A	N/A	N/A	N/A	N/A	-	57105-39-2
IAA-Trp	Indole-3-acetyl-L-tryptophan	Auxin	360.007	203	361.142642	Negative	[M-H]-	C21H19N3O3	0.68023	0.50574	0.60947	2.07557	1.98270	3.01026	0.53225	0.43934	0.67620	1.42183	1.36412	1.73166	0.84050	0.60684	0.64046	-	57105-53-0
IAA-Glu-diMe	Indole-3-acetyl-L-glutamic acid dimethyl ester	Auxin	330.958	115.8	332.137223	Negative	[M-H]-	C17H20N2O5	N/A	N/A	N/A	N/A	N/A	N/A	N/A	N/A	N/A	N/A	N/A	N/A	N/A	N/A	N/A	-	-
IAA	Indole-3-acetic acid	Auxin	176.1	130.1	175.063329	Positive	[M+H]+	C10H9NO2	5.36036	5.60907	5.28382	9.85239	14.37895	11.32728	4.61322	6.30491	7.33137	5.99411	6.19642	8.96583	7.80202	7.24844	7.05912	C00954	87-51-4
IAA-Asp	Indole-3-acetyl-L-aspartic acid	Auxin	288.929	131.9	290.090273	Negative	[M-H]-	C14H14N2O5	14.69032	13.32362	10.25718	7.35884	14.97622	12.23610	7.89252	9.00164	13.45305	7.38948	6.16268	11.95675	14.02014	12.46388	12.21802	-	2456-73-7
IAA-Val	N-(3-Indolylacetyl)-L-valine	Auxin	275.134	130	274.131743	Positive	[M+H]+	C15H18N2O3	2.36833	2.34633	2.38399	3.64376	3.57377	3.37672	3.01973	3.47409	3.28042	3.04125	2.94320	3.23111	2.34250	2.63726	2.54870	-	57105-42-7
MEIAA	Methyl indole-3-acetate	Auxin	190.171	130	189.078979	Positive	[M+H]+	C11H11NO2	0.24499	0.32446	0.21672	0.57699	0.50627	0.67506	0.35724	0.23507	0.38319	0.29861	0.37828	0.30931	0.57634	0.45954	0.46409	-	1912-33-0
ICAld	Indole-3-carboxaldehyde	Auxin	146.1	91	145.052764	Positive	[M+H]+	C9H7NO	34.72252	32.88454	33.64763	58.14135	73.79479	64.59092	37.30463	34.54533	36.93688	36.88159	45.92049	43.38731	40.98351	37.32540	40.29840	C08493	487-89-8
ILA	Indole-3-lactic acid	Auxin	203.95	158	205.073894	Negative	[M-H]-	C11H11NO3	16.56605	17.25004	14.58728	32.08340	30.88979	28.66962	18.35470	20.91357	18.65404	18.67466	15.06695	19.36392	18.67088	18.28334	16.47748	-	1821-52-9
IAN	3-Indoleacetonitrile	Auxin	157.037	130.1	156.068748	Positive	[M+H]+	C10H8N2	1.77579	1.41835	1.88465	3.00624	3.97798	1.91751	2.07385	0.98416	1.31425	1.56865	2.33023	1.48891	2.88223	2.08242	2.21156	-	771-51-7
IAA-Val-Me	Indole-3-acetyl-L-valine methyl ester	Auxin	289.208	130.1	288.147393	Positive	[M+H]+	C16H20N2O3	N/A	N/A	N/A	N/A	N/A	N/A	N/A	N/A	N/A	N/A	N/A	N/A	N/A	N/A	N/A	-	1308991-15-2
IAA-Leu-Me	Indole-3-acetyl-L-leucine methyl ester	Auxin	302.9	130.1	302.163043	Positive	[M+H]+	C17H22N2O3	N/A	N/A	N/A	N/A	N/A	N/A	N/A	N/A	N/A	N/A	N/A	N/A	N/A	N/A	N/A	-	30372-97-3
IBA	Indole-3-butyric acid	Auxin	204.3	130.2	203.094629	Positive	[M+H]+	C12H13NO2	N/A	N/A	N/A	N/A	N/A	N/A	N/A	N/A	N/A	N/A	N/A	N/A	N/A	N/A	N/A	C11284	133-32-4
K	Kinetin	CK	216.042	81	215.08071	Positive	[M+H]+	C10H9N5O	N/A	N/A	N/A	N/A	N/A	N/A	N/A	N/A	N/A	N/A	N/A	N/A	N/A	N/A	N/A	C08272	525-79-1
mT9G	meta-Topolin-9-glucoside	CK	404.063	242.3	403.149185	Positive	[M+H]+	C18H21N5O6	N/A	N/A	N/A	N/A	N/A	N/A	N/A	N/A	N/A	N/A	N/A	N/A	N/A	N/A	N/A	-	179528-30-4
cZR	cis-Zeatin riboside	CK	352.135	220.1	351.15427	Positive	[M+H]+	C15H21N5O5	N/A	N/A	N/A	N/A	N/A	N/A	N/A	N/A	N/A	N/A	N/A	N/A	N/A	N/A	N/A	C16449	15896-46-5
2MeSiPR	2-Methylthio-N6-isopentenyladenosine	CK	382.08	250.2	381.147075	Positive	[M+H]+	C16H23N5O4S	N/A	N/A	N/A	N/A	N/A	N/A	N/A	N/A	N/A	N/A	N/A	N/A	N/A	N/A	N/A	-	20859-00-1
BAPR	6-Benzyladenosine	CK	358.079	226.1	357.143705	Positive	[M+H]+	C17H19N5O4	N/A	N/A	N/A	N/A	N/A	N/A	N/A	N/A	N/A	N/A	N/A	N/A	N/A	N/A	N/A	-	4294-16-0
mT	meta-Topolin	CK	242.07	107.1	241.09636	Positive	[M+H]+	C12H11N5O	N/A	N/A	N/A	N/A	N/A	N/A	N/A	N/A	N/A	N/A	N/A	N/A	N/A	N/A	N/A	-	75737-38-1
iP9G	N6-Isopentenyl-adenine-9-glucoside	CK	366.113	204.1	365.16992	Positive	[M+H]+	C16H23N5O5	N/A	N/A	N/A	N/A	N/A	N/A	N/A	N/A	N/A	N/A	N/A	N/A	N/A	N/A	N/A	-	83087-94-9
KR	Kinetin riboside	CK	348.067	216.2	347.12297	Positive	[M+H]+	C15H17N5O5	N/A	N/A	N/A	N/A	N/A	N/A	N/A	N/A	N/A	N/A	N/A	N/A	N/A	N/A	N/A	-	4338-47-0
2MeScZ	2-Methylthio-cis-zeatin	CK	266.154	182.2	265.09973	Positive	[M+H]+	C11H15N5OS	N/A	N/A	N/A	N/A	N/A	N/A	N/A	N/A	N/A	N/A	N/A	N/A	N/A	N/A	N/A	-	52020-11-8
tZ	trans-Zeatin	CK	220.2	136.1	219.11201	Positive	[M+H]+	C10H13N5O	N/A	N/A	N/A	N/A	N/A	N/A	N/A	N/A	N/A	N/A	N/A	N/A	N/A	N/A	N/A	C00371	1637-39-4
2CltZ	2-Chloro-trans-zeatin	CK	254.3	170.2	253.073038	Positive	[M+H]+	C10H12ClN5O	N/A	N/A	N/A	N/A	N/A	N/A	N/A	N/A	N/A	N/A	N/A	N/A	N/A	N/A	N/A	-	29736-30-9
K9G	Kinetin-9-glucoside	CK	378.163	216.1	377.133535	Positive	[M+H]+	C16H19N5O6	N/A	N/A	0.41087	N/A	1.38431	N/A	N/A	N/A	N/A	N/A	0.47713	N/A	N/A	N/A	N/A	-	98177-43-6
pTR	para-Topolin riboside	CK	374.066	242.2	373.13862	Positive	[M+H]+	C17H19N5O5	N/A	N/A	N/A	N/A	N/A	N/A	N/A	N/A	N/A	N/A	N/A	N/A	N/A	N/A	N/A	-	23666-24-2
BAP9G	N6-Benzyladenine-9-glucoside	CK	388.08	226.1	387.15427	Positive	[M+H]+	C18H21N5O5	N/A	N/A	N/A	N/A	N/A	0.16036	N/A	N/A	N/A	N/A	N/A	0.10057	N/A	N/A	N/A	-	4294-17-1
BAP	6-Benzyladenine	CK	226.051	91.1	225.101445	Positive	[M+H]+	C12H11N5	N/A	N/A	N/A	N/A	N/A	N/A	N/A	N/A	N/A	N/A	N/A	N/A	N/A	N/A	N/A	C11263	1214-39-7
oTR	ortho-Topolin riboside	CK	374.065	136	373.13862	Positive	[M+H]+	C17H19N5O5	1.09680	1.47231	0.99719	0.89361	N/A	0.78443	1.29272	2.13330	1.47700	1.67117	0.84457	1.08356	0.97145	0.88781	1.05992	-	50868-58-1
2MeSiP	2-Methylthio-N6-isopentenyladenine	CK	250.074	182.1	249.104815	Positive	[M+H]+	C11H15N5S	N/A	N/A	N/A	N/A	N/A	N/A	N/A	N/A	N/A	N/A	N/A	N/A	N/A	N/A	N/A	-	20758-33-2
oT9G	ortho-Topolin-9-glucoside	CK	404.011	136.2	403.149185	Positive	[M+H]+	C18H21N5O6	0.40865	0.40740	N/A	N/A	N/A	0.34049	N/A	0.38613	0.30498	0.51543	0.32592	0.45903	0.25511	0.25257	0.27752	-	160299-96-7
DHZROG	Dihydrozeatin-O-glucoside riboside	CK	516.128	222.1	515.222745	Positive	[M+H]+	C21H33N5O10	N/A	N/A	N/A	N/A	N/A	N/A	N/A	N/A	N/A	N/A	N/A	N/A	N/A	N/A	N/A	-	62512-95-2
DHZR	Dihydrozeatin ribonucleoside	CK	353.993	222	353.16992	Positive	[M+H]+	C15H23N5O5	0.80096	1.60940	1.33795	0.41104	0.69475	0.87678	0.98049	1.39205	1.29114	1.30335	1.28462	1.09197	0.82641	0.84166	0.89058	C16447	22663-55-4
iP7G	N6-Isopentenyl-adenine-7-glucoside	CK	366.107	204.2	365.16992	Positive	[M+H]+	C16H23N5O5	0.55273	0.63828	0.52117	2.46756	2.66648	2.04310	0.64986	0.70390	0.58555	0.64760	0.55844	0.75383	0.80994	0.85412	0.73192	-	59384-58-6
IPR	N6-isopentenyladenosine	CK	336.2	204.2	335.159355	Positive	[M+H]+	C15H21N5O4	1.88906	1.32268	0.80972	0.36504	0.27437	0.55756	0.62363	0.42101	0.59122	1.44452	1.25181	0.97885	1.07130	0.95144	1.14194	C04432	7724-76-7
cZROG	cis-Zeatin-O-glucoside riboside	CK	514.142	382	513.207095	Positive	[M+H]+	C21H31N5O10	1.14904	1.31691	1.29536	1.20956	1.25846	1.08849	1.09453	1.16634	1.27405	1.26479	1.21296	1.28634	1.26427	1.28939	1.27138	-	125225-72-1
tZR	trans-Zeatin riboside	CK	352.2	219.9	351.15427	Positive	[M+H]+	C15H21N5O5	N/A	N/A	N/A	N/A	N/A	N/A	N/A	N/A	N/A	N/A	N/A	N/A	0.25609	0.28910	0.31754	C16431	6025-53-2
oT	ortho-Topolin	CK	242.067	136.1	241.09636	Positive	[M+H]+	C12H11N5O	0.19353	0.28128	0.13749	0.24075	0.27949	0.61901	0.10374	0.27255	0.24313	0.27774	0.26728	0.31177	0.34407	0.30315	0.31172	-	20366-83-0
tZOG	trans-Zeatin-O-glucoside	CK	382.088	220.2	381.164835	Positive	[M+H]+	C16H23N5O6	23.67275	20.84923	25.91912	32.08244	31.63954	30.36175	28.91233	23.55573	24.42918	24.83027	24.78724	23.57614	21.17828	19.24714	18.53294	C03423	56329-06-7
2MeScZR	2-Methylthio-cis-zeatin riboside	CK	397.974	266.1	397.14199	Positive	[M+H]+	C16H23N5O5S	N/A	0.07553	N/A	0.10239	0.12200	0.09447	N/A	0.06728	N/A	0.07490	0.07165	0.04268	0.07371	0.07445	0.09120	-	52049-48-6
IP	N6-isopentenyladenine	CK	204.3	136	203.117095	Positive	[M+H]+	C10H13N5	0.03213	0.02187	N/A	N/A	N/A	0.09854	N/A	N/A	N/A	N/A	N/A	0.03340	0.05005	0.03823	0.03617	-	2365-40-4
pT	para-Topolin	CK	242.104	136.2	241.09636	Positive	[M+H]+	C12H11N5O	0.26854	0.32721	0.29097	0.35881	0.31228	0.31228	0.34002	0.27141	0.34133	0.32449	0.24440	0.35489	0.27881	0.25316	0.22103	-	80054-30-4
pT9G	4-[[(9-beta-D-Glucopyranosyl-9H-purin-6-yl)amino]methyl]phenol	CK	404.075	242.1	403.149185	Positive	[M+H]+	C18H21N5O6	N/A	N/A	N/A	N/A	N/A	N/A	N/A	N/A	N/A	N/A	N/A	N/A	N/A	N/A	N/A	-	1046433-04-8
DHZ7G	Dihydrozeatin-7-glucoside	CK	384.2	222.1	383.180485	Positive	[M+H]+	C16H25N5O6	0.16294	0.17448	0.20076	1.79311	2.71857	1.80686	0.42112	0.29951	0.26379	0.38418	0.40644	0.59368	0.41348	0.37640	0.36357	-	91599-03-0
cZ	cis-Zeatin	CK	220.3	136.1	219.11201	Positive	[M+H]+	C10H13N5O	N/A	0.17355	0.11349	N/A	N/A	N/A	0.11371	0.19825	0.18893	0.15963	N/A	N/A	0.14045	0.14246	0.12867	C15545	32771-64-5
cZ9G	cis-Zeatin-9-glucoside	CK	382.099	220.1	381.164835	Positive	[M+H]+	C16H23N5O6	1.47981	1.04965	1.65291	4.67024	5.01643	3.40298	1.86476	0.92578	1.08287	1.40726	1.79202	1.34434	1.38340	1.30374	1.45172	-	169565-72-4
BAP7G	N6-Benzyladenine-7-glucoside	CK	388.081	226.2	387.15427	Positive	[M+H]+	C18H21N5O5	0.20415	0.15676	0.09761	0.18084	0.28352	0.42925	0.20818	0.20533	0.22902	0.15263	0.17311	0.21347	0.15049	0.12919	0.14516	-	56159-42-3
mTR	meta-Topolin riboside	CK	374.09	242.1	373.13862	Positive	[M+H]+	C17H19N5O5	N/A	N/A	N/A	N/A	N/A	N/A	N/A	N/A	N/A	N/A	N/A	N/A	N/A	N/A	N/A	-	110505-76-5
DZ	Dihydrozeatin	CK	222	136.1	221.12766	Positive	[M+H]+	C10H15N5O	0.46477	0.61177	0.35235	0.46119	0.38006	0.48632	0.35085	0.62438	0.75416	0.53788	0.62203	0.52647	0.45316	0.37899	0.58313	C02029	14894-18-9
ACC	1-Aminocyclopropanecarboxylic acid	ETH	102.2	56	101.047679	Positive	[M+H]+	C4H7NO2	80.09839	93.67370	85.73542	98.24713	103.14952	91.66923	88.91660	91.88970	86.68030	86.16234	104.25866	90.82944	83.29060	75.05040	83.74200	-	22059-21-8
GA3	Gibberellin A3	GA	345	239	346.14164	Negative	[M-H]-	C19H22O6	1.10476	3.27319	1.10767	3.08059	2.73397	3.36152	0.91454	1.70571	2.37785	1.58063	1.72176	2.25427	1.04732	1.30710	1.03775	C01699	77-06-5
GA53	Gibberellin A53	GA	347.1	303.1	348.193675	Negative	[M-H]-	C20H28O5	N/A	N/A	N/A	N/A	N/A	N/A	N/A	N/A	N/A	N/A	N/A	N/A	N/A	N/A	N/A	C06094	51576-08-0
GA15	Gibberellin A15	GA	329.1	131	330.18311	Negative	[M-H]-	C20H26O4	N/A	N/A	N/A	N/A	N/A	N/A	N/A	N/A	N/A	N/A	N/A	N/A	N/A	N/A	N/A	C14162	13744-18-8
GA19	Gibberellin A19	GA	361.2	273.2	362.17294	Negative	[M-H]-	C20H26O6	N/A	N/A	N/A	N/A	N/A	N/A	N/A	N/A	N/A	N/A	N/A	N/A	N/A	N/A	N/A	C02034	6980-44-5
GA20	Gibberellin A20	GA	331.3	287	332.162375	Negative	[M-H]-	C19H24O5	N/A	N/A	N/A	N/A	N/A	N/A	N/A	N/A	N/A	N/A	N/A	N/A	N/A	N/A	N/A	C02035	19143-87-4
GA7	Gibberellin A7	GA	329.2	223	330.146725	Negative	[M-H]-	C19H22O5	N/A	N/A	N/A	N/A	N/A	N/A	N/A	N/A	N/A	N/A	N/A	N/A	N/A	N/A	N/A	C11867	510-75-8
GA1	Gibberellin A1	GA	347	259	348.15729	Negative	[M-H]-	C19H24O6	74.84723	68.95637	62.34810	88.11056	43.89413	92.63537	78.36198	95.93301	82.90142	84.55272	86.54569	63.90804	48.08141	59.26160	46.62540	C00859	545-97-1
GA24	Gibberellin A24	GA	345.1	257.1	346.178025	Negative	[M-H]-	C20H26O5	5.36864	6.01962	5.69459	7.41702	6.15260	9.22230	5.58260	6.15679	5.33791	6.44413	5.79332	6.03696	5.02486	5.21098	5.04520	C11861	19427-32-8
GA9	Gibberellin A9	GA	315.1	270.9	316.16746	Negative	[M-H]-	C19H24O4	2.23849	2.37265	1.62922	2.12138	1.00039	2.59465	2.50307	2.23590	1.89365	2.11480	1.82614	1.63726	2.43232	2.38558	2.18326	C11863	427-77-0
GA4	Gibberellin A4	GA	331	212.8	332.162375	Negative	[M-H]-	C19H24O5	N/A	N/A	N/A	N/A	N/A	N/A	N/A	N/A	N/A	N/A	N/A	N/A	N/A	N/A	N/A	C11864	468-44-0
JA-ILE	Jasmonoyl-L-isoleucine	JA	322.4	129.7	323.209659	Negative	[M-H]-	C18H29NO4	5.97064	7.73667	8.55964	20.62280	19.11310	36.22840	17.91814	9.68397	3.53626	31.12780	23.47182	37.83965	18.03493	18.71728	17.13336	C18699	12330-92-9
H2JA	Dihydrojasmonic acid	JA	211.1	59	212.141245	Negative	[M-H]-	C12H20O3	2.26908	2.48042	2.27870	1.81765	1.47542	1.34161	1.68244	1.54787	1.89320	2.17382	1.74577	2.58560	1.88536	1.50769	2.03488	-	3572-64-3
JA	Jasmonic acid	JA	209.1	58.8	210.125595	Negative	[M-H]-	C12H18O3	61.86222	75.16721	88.24426	66.38217	51.78056	82.24957	126.54432	42.45448	18.54759	86.47564	91.07226	88.75378	75.75392	75.70780	68.11160	C08491	3572-66-5
JA-Phe	N-[(-)-Jasmonoyl]-(l)-phenalanine	JA	358.169	120.2	357.194009	Positive	[M+H]+	C21H27NO4	1.31111	1.83468	1.00670	4.71702	1.77406	2.07708	1.13511	1.59854	1.13574	1.32915	1.64044	1.61589	1.09716	1.35863	1.28241	-	120303-53-9
OPC-6	3-oxo-2-(2-(Z)-Pentenyl)cyclopentane-1-hexanoic acid	JA	267.2	249.2	266.188195	Positive	[M+H]+	C16H26O3	38.21849	46.70921	34.29628	36.47896	38.17658	67.25861	33.65533	31.83619	33.28093	41.71705	38.08575	39.75811	N/A	N/A	N/A	-	136768-22-4
MEJA	Methyl jasmonate	JA	225.2	151.2	224.141245	Positive	[M+H]+	C13H20O3	2.31489	3.20866	2.46328	2.21326	1.37606	2.55305	2.72344	2.26040	1.40896	1.87113	1.78004	1.92144	3.67529	3.47422	3.81468	C11512	39924-52-2
OPC-4	3-oxo-2-(2-(Z)-Pentenyl) cyclopentane-1-butyric acid	JA	239.136	221.3	238.156895	Positive	[M+H]+	C14H22O3	21.85415	29.78511	24.99126	20.15857	23.26684	34.51838	28.32076	15.23609	13.46832	15.34800	20.56985	16.16620	13.04753	11.53228	12.26010	-	136845-17-5
OPDA	cis(+)-12-Oxophytodienoic acid	JA	293.1	275.2	292.203845	Positive	[M+H]+	C18H28O3	138.83282	169.34050	190.83012	73.12510	52.90579	89.79738	123.74514	100.73609	74.33450	77.35823	137.10105	107.03714	117.59027	120.97640	116.03860	-	5074224-79-7
JA-Val	N-[(-)-Jasmonoyl]-(L)-valine	JA	308.049	116	309.194009	Negative	[M-H]-	C17H27NO4	0.56513	0.62170	0.61561	0.33265	0.24896	0.59859	1.38194	0.64980	0.22714	1.09192	1.02173	1.31410	0.89157	0.87827	0.88710	-	120303-51-7
SAG	Salicylic acid 2-O-β-glucoside	SA	299.2	137	300.08452	Negative	[M-H]-	C13H16O8	22.43716	19.04237	27.98273	255.21232	193.62019	113.81143	37.86820	39.81501	22.23066	37.91234	31.19626	31.90411	72.13026	72.47120	81.19320	-	10366-91-3
SA	Salicylic acid	SA	137	93	138.031695	Negative	[M-H]-	C7H6O3	71.16891	64.58340	89.92989	86.34583	128.40194	118.78603	71.03810	88.17074	88.26417	85.13059	95.03986	79.95146	67.46847	72.94340	76.64180	C00805	69-72-7
ST	（±）Strigol	SL	347.4	215	346.14164	Positive	[M+H]+	C19H22O6	98.88451	109.73377	112.90002	273.81217	214.34722	228.30479	134.25486	128.16112	117.38788	85.71705	144.35548	138.32639	150.77123	155.49800	159.51480	C09190	51820-11-2
5DS	5-Deoxystrigol	SL	331.116	313.2	330.146725	Positive	[M+H]+	C19H22O5	13.74547	10.99436	12.98844	8.12104	8.20490	9.37999	12.13567	9.76678	10.59967	12.12833	13.03573	12.89513	8.87110	8.55220	7.30550	C18037	151716-18-6

## Sheet: Table S2
Table S2. List of 88 HRMs tested in C. sinensis roots
Index	Compounds	Class	Q1 (Da)	Q3 (Da)	Molecular Weight	Ion mode	Ionization model	Formula	P3R-1	P3R-2	P3R-3	P3CR-1	P3CR-2	P3CR-3	P5R-1	P5R-2	P5R-3	P5CR-1	P5CR-2	P5CR-3	MWXS22586a_R1	MWXS22586a_R2	MWXS22586a_R3	cpd_ID	CAS
ABA	Abscisic acid	ABA	263.1	153.1	264.13616	Negative	[M-H]-	C15H20O4	2.08888	1.45094	1.76633	3.67546	3.92795	3.45416	3.76139	2.60812	3.43242	1.35852	2.10675	1.89670	19.91601	18.71638	18.70964	C06082	21293-29-8
ABA-GE	ABA-glucosyl ester	ABA	425.2	263.3	426.188985	Negative	[M-H]-	C21H30O9	N/A	N/A	N/A	N/A	N/A	N/A	N/A	N/A	N/A	N/A	N/A	N/A	N/A	N/A	N/A	-	79199-48-7
OxIAA	2-oxindole-3-acetic acid	Auxin	192.14	146.1	191.058244	Positive	[M+H]+	C10H9NO3	15.07829	11.30613	10.19053	18.94773	26.82077	19.54858	9.02696	6.09303	8.55824	19.54968	16.33879	19.24009	N/A	N/A	N/A	-	2971-31-5
IAA-Leu	N-(3-Indolylacetyl)-L-leucine	Auxin	289.195	130	288.147393	Positive	[M+H]+	C16H20N2O3	0.16559	0.17926	0.18200	N/A	N/A	N/A	N/A	N/A	N/A	N/A	N/A	N/A	N/A	N/A	N/A	-	36838-63-8
IAA-Phe-Me	Indole-3-acetyl-L-phenylalanne methyle ester	Auxin	337.01	130.2	336.147393	Positive	[M+H]+	C20H20N2O3	N/A	N/A	N/A	N/A	0.12891	0.05741	N/A	N/A	N/A	N/A	N/A	N/A	0.46152	0.50730	0.48007	-	1060809-98-4
TRA	Tryptamine	Auxin	161.102	144.1	160.100048	Positive	[M+H]+	C10H12N2	0.27991	0.19737	0.27782	7.51692	7.77255	12.05677	0.87919	1.14077	1.51678	0.58052	0.42713	1.20318	0.04839	0.03902	0.04125	C00398	61-54-1
ICA	Indole-3-carboxylic acid	Auxin	160	116.1	161.047679	Negative	[M-H]-	C9H7NO2	1.42867	1.74400	1.82253	2.25755	3.17933	3.08700	2.70334	2.67157	3.41867	2.21446	1.76162	1.78865	2.87539	2.49380	3.27334	C19837	771-50-6
IAA-Glu	Indole-3-acetyl glutamic acid	Auxin	302.97	145.9	304.105923	Negative	[M-H]-	C15H16N2O5	2.64831	3.16463	2.75403	4.51213	6.17992	6.98510	3.22458	1.99984	2.07205	5.91530	4.81009	7.31842	1.47917	1.39723	1.28267	-	57105-48-3
IAGlc	1-O-indol-3-ylacetylglucose	Auxin	336	173.8	337.116154	Negative	[M-H]-	C16H19NO7	N/A	N/A	N/A	N/A	N/A	N/A	N/A	N/A	N/A	N/A	N/A	N/A	N/A	N/A	N/A	-	19817-95-9
IAA-Gly	Indole-3-acetyl glycine	Auxin	233.056	130.1	232.084793	Positive	[M+H]+	C12H12N2O3	1.65980	2.41792	3.65219	3.68291	3.19424	3.44069	2.21918	1.73841	2.41106	2.89024	2.83359	3.13093	26.73104	25.20700	27.35820	-	13113-08-1
IAM	3-Indole acetamide	Auxin	175.072	130.1	174.079313	Positive	[M+H]+	C10H10N2O	N/A	N/A	N/A	N/A	N/A	N/A	0.45310	0.63404	0.79572	N/A	N/A	N/A	N/A	N/A	N/A	C02693	879-37-8
IPA	3-Indolepropionic acid	Auxin	190	130	189.078979	Positive	[M+H]+	C11H11NO2	N/A	N/A	N/A	0.93354	1.25856	0.58586	N/A	N/A	N/A	N/A	N/A	N/A	N/A	N/A	N/A	-	830-96-6
IAA-Phe	N-(3-Indolylacetyl)-L-phenylalanine	Auxin	321.025	164.1	322.131743	Negative	[M-H]-	C19H18N2O3	N/A	N/A	N/A	N/A	N/A	N/A	N/A	N/A	N/A	N/A	N/A	N/A	N/A	N/A	N/A	-	57105-50-7
TRP	L-tryptophan	Auxin	205.063	188.1	204.089878	Positive	[M+H]+	C11H12N2O2	4294.37958	4599.76731	4203.46890	8087.04086	6805.84171	6680.05130	5182.88465	4401.84025	5437.94950	5771.54837	5149.66430	5985.92387	5751.89613	5561.24000	5668.54000	C00078	73-22-3
IA	3-Indoleacrylic acid	Auxin	188.061	170.1	187.063329	Positive	[M+H]+	C11H9NO2	N/A	N/A	N/A	N/A	N/A	N/A	N/A	N/A	N/A	N/A	N/A	N/A	N/A	N/A	N/A	-	1204-06-4
IAA-Ala	N-(3-Indolylacetyl)-L-alanine	Auxin	247.054	130.1	246.100443	Positive	[M+H]+	C13H14N2O3	N/A	N/A	N/A	N/A	N/A	N/A	N/A	N/A	N/A	N/A	N/A	N/A	N/A	N/A	N/A	-	57105-39-2
IAA-Trp	Indole-3-acetyl-L-tryptophan	Auxin	360.007	203	361.142642	Negative	[M-H]-	C21H19N3O3	N/A	N/A	N/A	N/A	N/A	N/A	N/A	N/A	N/A	N/A	N/A	N/A	0.84050	0.60684	0.64046	-	57105-53-0
IAA-Glu-diMe	Indole-3-acetyl-L-glutamic acid dimethyl ester	Auxin	330.958	115.8	332.137223	Negative	[M-H]-	C17H20N2O5	N/A	N/A	N/A	N/A	N/A	N/A	N/A	N/A	N/A	N/A	N/A	N/A	N/A	N/A	N/A	-	-
IAA	Indole-3-acetic acid	Auxin	176.1	130.1	175.063329	Positive	[M+H]+	C10H9NO2	6.07130	5.50481	5.77911	10.78500	12.76993	11.11876	6.09933	5.51862	5.05939	9.44402	7.62597	8.94732	7.80202	7.24844	7.05912	C00954	87-51-4
IAA-Asp	Indole-3-acetyl-L-aspartic acid	Auxin	288.929	131.9	290.090273	Negative	[M-H]-	C14H14N2O5	18.26952	21.78806	20.32297	27.35122	34.51005	34.71133	18.48526	15.17557	14.84476	33.54612	28.41627	39.22522	14.02014	12.46388	12.21802	-	2456-73-7
IAA-Val	N-(3-Indolylacetyl)-L-valine	Auxin	275.134	130	274.131743	Positive	[M+H]+	C15H18N2O3	1.91766	1.95267	2.14113	1.52748	1.59095	1.05188	1.58433	1.50046	1.67578	1.38536	1.41762	1.25823	2.34250	2.63726	2.54870	-	57105-42-7
MEIAA	Methyl indole-3-acetate	Auxin	190.171	130	189.078979	Positive	[M+H]+	C11H11NO2	2.61577	2.14183	2.53313	9.98811	8.94613	8.23670	1.88008	1.85651	1.73257	1.98381	2.44163	2.61332	0.57634	0.45954	0.46409	-	1912-33-0
ICAld	Indole-3-carboxaldehyde	Auxin	146.1	91	145.052764	Positive	[M+H]+	C9H7NO	11.25341	7.23442	7.95165	24.72142	20.97446	22.04440	9.05950	13.15801	13.43242	7.19069	7.96303	7.48299	40.98351	37.32540	40.29840	C08493	487-89-8
ILA	Indole-3-lactic acid	Auxin	203.95	158	205.073894	Negative	[M-H]-	C11H11NO3	6.32909	6.05131	6.92494	7.03442	5.67699	5.40695	6.16652	5.47770	5.82085	5.96097	5.76892	6.43648	18.67088	18.28334	16.47748	-	1821-52-9
IAN	3-Indoleacetonitrile	Auxin	157.037	130.1	156.068748	Positive	[M+H]+	C10H8N2	1.51361	1.90420	2.00411	1.49309	1.80387	1.59699	2.43221	2.83342	2.03829	1.51529	2.38594	2.05519	2.88223	2.08242	2.21156	-	771-51-7
IAA-Val-Me	Indole-3-acetyl-L-valine methyl ester	Auxin	289.208	130.1	288.147393	Positive	[M+H]+	C16H20N2O3	N/A	N/A	N/A	N/A	N/A	N/A	N/A	N/A	N/A	N/A	N/A	N/A	N/A	N/A	N/A	-	1308991-15-2
IAA-Leu-Me	Indole-3-acetyl-L-leucine methyl ester	Auxin	302.9	130.1	302.163043	Positive	[M+H]+	C17H22N2O3	N/A	N/A	N/A	N/A	N/A	N/A	N/A	N/A	N/A	N/A	N/A	N/A	N/A	N/A	N/A	-	30372-97-3
IBA	Indole-3-butyric acid	Auxin	204.3	130.2	203.094629	Positive	[M+H]+	C12H13NO2	N/A	N/A	N/A	N/A	N/A	N/A	N/A	N/A	N/A	N/A	N/A	N/A	N/A	N/A	N/A	C11284	133-32-4
K	Kinetin	CK	216.042	81	215.08071	Positive	[M+H]+	C10H9N5O	N/A	N/A	N/A	N/A	N/A	N/A	N/A	N/A	N/A	N/A	N/A	N/A	N/A	N/A	N/A	C08272	525-79-1
mT9G	meta-Topolin-9-glucoside	CK	404.063	242.3	403.149185	Positive	[M+H]+	C18H21N5O6	N/A	N/A	N/A	N/A	N/A	N/A	N/A	N/A	N/A	N/A	N/A	N/A	N/A	N/A	N/A	-	179528-30-4
cZR	cis-Zeatin riboside	CK	352.135	220.1	351.15427	Positive	[M+H]+	C15H21N5O5	0.56950	0.38160	0.49216	0.39874	0.37262	0.34745	0.66516	0.51568	0.57360	0.29716	0.30995	0.26593	N/A	N/A	N/A	C16449	15896-46-5
2MeSiPR	2-Methylthio-N6-isopentenyladenosine	CK	382.08	250.2	381.147075	Positive	[M+H]+	C16H23N5O4S	5.13851	4.26399	4.87600	7.79321	8.35168	5.82131	5.22955	6.54254	7.05834	3.70258	4.66000	4.59861	N/A	N/A	N/A	-	20859-00-1
BAPR	6-Benzyladenosine	CK	358.079	226.1	357.143705	Positive	[M+H]+	C17H19N5O4	0.05763	0.03298	0.05595	0.01934	0.03852	0.01492	0.06793	0.07794	0.06925	0.00206	0.00621	0.01599	N/A	N/A	N/A	-	4294-16-0
mT	meta-Topolin	CK	242.07	107.1	241.09636	Positive	[M+H]+	C12H11N5O	N/A	N/A	N/A	N/A	N/A	N/A	N/A	N/A	N/A	N/A	N/A	N/A	N/A	N/A	N/A	-	75737-38-1
iP9G	N6-Isopentenyl-adenine-9-glucoside	CK	366.113	204.1	365.16992	Positive	[M+H]+	C16H23N5O5	0.09723	N/A	0.10610	0.15866	0.18533	0.21666	0.08500	0.09946	0.11197	0.23621	0.26059	0.14026	N/A	N/A	N/A	-	83087-94-9
KR	Kinetin riboside	CK	348.067	216.2	347.12297	Positive	[M+H]+	C15H17N5O5	N/A	N/A	N/A	N/A	N/A	N/A	N/A	N/A	N/A	N/A	N/A	N/A	N/A	N/A	N/A	-	4338-47-0
2MeScZ	2-Methylthio-cis-zeatin	CK	266.154	182.2	265.09973	Positive	[M+H]+	C11H15N5OS	N/A	N/A	N/A	N/A	N/A	N/A	N/A	N/A	N/A	N/A	N/A	N/A	N/A	N/A	N/A	-	52020-11-8
tZ	trans-Zeatin	CK	220.2	136.1	219.11201	Positive	[M+H]+	C10H13N5O	0.18857	0.19049	0.19089	0.30639	0.32980	0.24993	N/A	N/A	N/A	0.21324	0.19455	0.19551	N/A	N/A	N/A	C00371	1637-39-4
2CltZ	2-Chloro-trans-zeatin	CK	254.3	170.2	253.073038	Positive	[M+H]+	C10H12ClN5O	N/A	N/A	N/A	N/A	N/A	N/A	N/A	N/A	N/A	N/A	N/A	N/A	N/A	N/A	N/A	-	29736-30-9
K9G	Kinetin-9-glucoside	CK	378.163	216.1	377.133535	Positive	[M+H]+	C16H19N5O6	0.22404	0.11118	0.16130	N/A	N/A	0.23097	0.17207	N/A	N/A	N/A	N/A	N/A	N/A	N/A	N/A	-	98177-43-6
pTR	para-Topolin riboside	CK	374.066	242.2	373.13862	Positive	[M+H]+	C17H19N5O5	N/A	N/A	N/A	N/A	N/A	N/A	N/A	N/A	N/A	N/A	N/A	N/A	N/A	N/A	N/A	-	23666-24-2
BAP9G	N6-Benzyladenine-9-glucoside	CK	388.08	226.1	387.15427	Positive	[M+H]+	C18H21N5O5	N/A	N/A	N/A	0.20989	0.20150	0.25130	N/A	N/A	N/A	0.02316	0.04226	N/A	N/A	N/A	N/A	-	4294-17-1
BAP	6-Benzyladenine	CK	226.051	91.1	225.101445	Positive	[M+H]+	C12H11N5	N/A	N/A	N/A	0.07018	N/A	N/A	0.06857	0.08113	0.05672	N/A	0.02697	0.03230	N/A	N/A	N/A	C11263	1214-39-7
oTR	ortho-Topolin riboside	CK	374.065	136	373.13862	Positive	[M+H]+	C17H19N5O5	N/A	N/A	N/A	N/A	N/A	N/A	N/A	N/A	N/A	N/A	N/A	N/A	0.97145	0.88781	1.05992	-	50868-58-1
2MeSiP	2-Methylthio-N6-isopentenyladenine	CK	250.074	182.1	249.104815	Positive	[M+H]+	C11H15N5S	0.01566	N/A	N/A	0.09107	0.08716	0.11992	N/A	N/A	N/A	N/A	0.02220	N/A	N/A	N/A	N/A	-	20758-33-2
oT9G	ortho-Topolin-9-glucoside	CK	404.011	136.2	403.149185	Positive	[M+H]+	C18H21N5O6	N/A	N/A	N/A	N/A	N/A	N/A	N/A	N/A	N/A	N/A	N/A	N/A	0.25511	0.25257	0.27752	-	160299-96-7
DHZROG	Dihydrozeatin-O-glucoside riboside	CK	516.128	222.1	515.222745	Positive	[M+H]+	C21H33N5O10	N/A	N/A	N/A	N/A	N/A	N/A	N/A	N/A	N/A	N/A	N/A	N/A	N/A	N/A	N/A	-	62512-95-2
DHZR	Dihydrozeatin ribonucleoside	CK	353.993	222	353.16992	Positive	[M+H]+	C15H23N5O5	N/A	N/A	N/A	N/A	N/A	N/A	N/A	N/A	N/A	N/A	N/A	N/A	0.82641	0.84166	0.89058	C16447	22663-55-4
iP7G	N6-Isopentenyl-adenine-7-glucoside	CK	366.107	204.2	365.16992	Positive	[M+H]+	C16H23N5O5	0.24852	0.21288	0.17253	0.28823	0.23525	0.23645	0.22541	0.22977	0.32437	0.25427	0.21869	0.28177	0.80994	0.85412	0.73192	-	59384-58-6
IPR	N6-isopentenyladenosine	CK	336.2	204.2	335.159355	Positive	[M+H]+	C15H21N5O4	1.15344	0.91152	0.98124	0.19326	0.22347	0.24809	3.39841	2.62680	3.26639	0.32058	0.34744	0.38071	1.07130	0.95144	1.14194	C04432	7724-76-7
cZROG	cis-Zeatin-O-glucoside riboside	CK	514.142	382	513.207095	Positive	[M+H]+	C21H31N5O10	0.89324	0.86217	0.88586	0.98002	1.08480	0.97343	0.85190	0.87790	0.87931	0.91247	0.93430	0.93015	1.26427	1.28939	1.27138	-	125225-72-1
tZR	trans-Zeatin riboside	CK	352.2	219.9	351.15427	Positive	[M+H]+	C15H21N5O5	1.31590	1.41311	1.14790	0.48401	0.57192	0.51694	2.21425	1.56027	1.82661	1.04079	0.88355	0.86896	0.25609	0.28910	0.31754	C16431	6025-53-2
oT	ortho-Topolin	CK	242.067	136.1	241.09636	Positive	[M+H]+	C12H11N5O	0.05393	0.03596	0.04019	0.07110	0.20912	0.06958	0.02809	0.04277	0.03742	0.05524	0.06469	0.09973	0.34407	0.30315	0.31172	-	20366-83-0
tZOG	trans-Zeatin-O-glucoside	CK	382.088	220.2	381.164835	Positive	[M+H]+	C16H23N5O6	2.96958	3.25141	2.91033	5.42579	3.99204	4.52169	4.21833	4.67702	4.64935	2.84934	2.88569	2.95395	21.17828	19.24714	18.53294	C03423	56329-06-7
2MeScZR	2-Methylthio-cis-zeatin riboside	CK	397.974	266.1	397.14199	Positive	[M+H]+	C16H23N5O5S	0.30702	0.29088	0.31692	0.30874	0.29298	0.25734	0.24575	0.26271	0.30859	0.26717	0.28833	0.23490	0.07371	0.07445	0.09120	-	52049-48-6
IP	N6-isopentenyladenine	CK	204.3	136	203.117095	Positive	[M+H]+	C10H13N5	0.03976	0.03245	0.04197	0.62888	0.69451	0.76630	0.04144	0.03461	0.02191	0.06717	0.09388	0.09570	0.05005	0.03823	0.03617	-	2365-40-4
pT	para-Topolin	CK	242.104	136.2	241.09636	Positive	[M+H]+	C12H11N5O	N/A	0.10240	N/A	0.11992	0.14081	N/A	N/A	N/A	N/A	N/A	N/A	N/A	0.27881	0.25316	0.22103	-	80054-30-4
pT9G	4-[[(9-beta-D-Glucopyranosyl-9H-purin-6-yl)amino]methyl]phenol	CK	404.075	242.1	403.149185	Positive	[M+H]+	C18H21N5O6	N/A	N/A	N/A	N/A	N/A	N/A	N/A	N/A	N/A	N/A	N/A	N/A	N/A	N/A	N/A	-	1046433-04-8
DHZ7G	Dihydrozeatin-7-glucoside	CK	384.2	222.1	383.180485	Positive	[M+H]+	C16H25N5O6	N/A	N/A	N/A	N/A	N/A	N/A	N/A	N/A	N/A	N/A	N/A	N/A	0.41348	0.37640	0.36357	-	91599-03-0
cZ	cis-Zeatin	CK	220.3	136.1	219.11201	Positive	[M+H]+	C10H13N5O	N/A	N/A	N/A	0.51028	0.52027	0.52530	N/A	N/A	N/A	0.05661	0.07337	0.05219	0.14045	0.14246	0.12867	C15545	32771-64-5
cZ9G	cis-Zeatin-9-glucoside	CK	382.099	220.1	381.164835	Positive	[M+H]+	C16H23N5O6	N/A	N/A	N/A	N/A	N/A	N/A	N/A	N/A	N/A	N/A	N/A	N/A	1.38340	1.30374	1.45172	-	169565-72-4
BAP7G	N6-Benzyladenine-7-glucoside	CK	388.081	226.2	387.15427	Positive	[M+H]+	C18H21N5O5	N/A	N/A	N/A	N/A	N/A	N/A	N/A	0.00375	N/A	N/A	N/A	N/A	0.15049	0.12919	0.14516	-	56159-42-3
mTR	meta-Topolin riboside	CK	374.09	242.1	373.13862	Positive	[M+H]+	C17H19N5O5	N/A	N/A	N/A	N/A	N/A	N/A	N/A	N/A	N/A	N/A	N/A	N/A	N/A	N/A	N/A	-	110505-76-5
DZ	Dihydrozeatin	CK	222	136.1	221.12766	Positive	[M+H]+	C10H15N5O	N/A	N/A	N/A	N/A	N/A	N/A	N/A	N/A	N/A	N/A	N/A	N/A	0.45316	0.37899	0.58313	C02029	14894-18-9
ACC	1-Aminocyclopropanecarboxylic acid	ETH	102.2	56	101.047679	Positive	[M+H]+	C4H7NO2	79.03483	76.38821	82.22967	56.01176	71.50733	69.99822	53.99371	59.41112	56.66871	113.48538	77.79014	95.64433	83.29060	75.05040	83.74200	-	22059-21-8
GA3	Gibberellin A3	GA	345	239	346.14164	Negative	[M-H]-	C19H22O6	N/A	N/A	N/A	N/A	N/A	N/A	N/A	N/A	N/A	N/A	N/A	N/A	1.04732	1.30710	1.03775	C01699	77-06-5
GA53	Gibberellin A53	GA	347.1	303.1	348.193675	Negative	[M-H]-	C20H28O5	N/A	N/A	N/A	N/A	N/A	N/A	N/A	N/A	N/A	N/A	N/A	N/A	N/A	N/A	N/A	C06094	51576-08-0
GA15	Gibberellin A15	GA	329.1	131	330.18311	Negative	[M-H]-	C20H26O4	N/A	N/A	N/A	N/A	N/A	N/A	N/A	N/A	N/A	N/A	N/A	N/A	N/A	N/A	N/A	C14162	13744-18-8
GA19	Gibberellin A19	GA	361.2	273.2	362.17294	Negative	[M-H]-	C20H26O6	2.02064	2.95839	2.04751	2.41927	2.91409	4.69090	2.16956	2.12829	1.86712	2.87480	2.87612	3.57561	N/A	N/A	N/A	C02034	6980-44-5
GA20	Gibberellin A20	GA	331.3	287	332.162375	Negative	[M-H]-	C19H24O5	N/A	N/A	N/A	N/A	N/A	N/A	N/A	N/A	N/A	N/A	N/A	N/A	N/A	N/A	N/A	C02035	19143-87-4
GA7	Gibberellin A7	GA	329.2	223	330.146725	Negative	[M-H]-	C19H22O5	0.02681	N/A	N/A	N/A	0.01536	N/A	N/A	N/A	N/A	N/A	N/A	N/A	N/A	N/A	N/A	C11867	510-75-8
GA1	Gibberellin A1	GA	347	259	348.15729	Negative	[M-H]-	C19H24O6	26.53137	30.44309	27.04466	28.60256	20.14897	27.95797	30.71173	44.75450	44.07651	4.92291	9.54232	5.84893	48.08141	59.26160	46.62540	C00859	545-97-1
GA24	Gibberellin A24	GA	345.1	257.1	346.178025	Negative	[M-H]-	C20H26O5	0.48607	0.16754	0.40023	2.97301	0.95229	2.39037	0.55982	0.91582	0.59506	0.16249	0.22259	0.51226	5.02486	5.21098	5.04520	C11861	19427-32-8
GA9	Gibberellin A9	GA	315.1	270.9	316.16746	Negative	[M-H]-	C19H24O4	0.56846	0.84882	1.03795	2.88735	1.51428	1.14414	0.49076	N/A	N/A	0.63791	0.54454	0.81965	2.43232	2.38558	2.18326	C11863	427-77-0
GA4	Gibberellin A4	GA	331	212.8	332.162375	Negative	[M-H]-	C19H24O5	N/A	N/A	N/A	N/A	N/A	N/A	N/A	N/A	N/A	N/A	N/A	N/A	N/A	N/A	N/A	C11864	468-44-0
JA-ILE	Jasmonoyl-L-isoleucine	JA	322.4	129.7	323.209659	Negative	[M-H]-	C18H29NO4	24.22976	24.42564	18.83459	33.30974	36.61851	37.72889	40.71271	27.88978	34.19969	28.48967	25.64339	22.99465	18.03493	18.71728	17.13336	C18699	12330-92-9
H2JA	Dihydrojasmonic acid	JA	211.1	59	212.141245	Negative	[M-H]-	C12H20O3	0.60531	0.98748	0.85311	0.98800	1.62756	1.19131	1.64450	1.06464	1.24937	1.48821	1.08618	0.98274	1.88536	1.50769	2.03488	-	3572-64-3
JA	Jasmonic acid	JA	209.1	58.8	210.125595	Negative	[M-H]-	C12H18O3	89.20562	83.04984	80.73804	110.68035	130.40745	121.15253	289.50285	145.87549	189.34985	187.66639	141.15346	144.49881	75.75392	75.70780	68.11160	C08491	3572-66-5
JA-Phe	N-[(-)-Jasmonoyl]-(l)-phenalanine	JA	358.169	120.2	357.194009	Positive	[M+H]+	C21H27NO4	0.29909	0.38205	0.24540	0.31963	0.69857	0.46422	0.80701	1.17588	6.62751	1.24473	0.37587	0.48458	1.09716	1.35863	1.28241	-	120303-53-9
OPC-6	3-oxo-2-(2-(Z)-Pentenyl)cyclopentane-1-hexanoic acid	JA	267.2	249.2	266.188195	Positive	[M+H]+	C16H26O3	19.20875	17.39740	18.17024	N/A	N/A	N/A	18.11729	18.18191	23.94262	N/A	N/A	N/A	N/A	N/A	N/A	-	136768-22-4
MEJA	Methyl jasmonate	JA	225.2	151.2	224.141245	Positive	[M+H]+	C13H20O3	4.44035	5.17774	5.82612	5.07284	7.69215	4.01898	5.70157	4.05031	5.10459	4.56206	5.10810	3.93828	3.67529	3.47422	3.81468	C11512	39924-52-2
OPC-4	3-oxo-2-(2-(Z)-Pentenyl) cyclopentane-1-butyric acid	JA	239.136	221.3	238.156895	Positive	[M+H]+	C14H22O3	13.88571	18.19092	17.24846	29.65497	37.85113	29.85458	29.80802	25.42443	26.37242	33.12497	23.69576	31.86003	13.04753	11.53228	12.26010	-	136845-17-5
OPDA	cis(+)-12-Oxophytodienoic acid	JA	293.1	275.2	292.203845	Positive	[M+H]+	C18H28O3	32.20265	26.94338	24.38297	41.20512	58.66960	44.57123	135.57143	65.53113	91.10635	45.59787	38.40130	36.38204	117.59027	120.97640	116.03860	-	5074224-79-7
JA-Val	N-[(-)-Jasmonoyl]-(L)-valine	JA	308.049	116	309.194009	Negative	[M-H]-	C17H27NO4	1.55830	1.59978	1.21101	1.10083	1.47760	1.17151	3.52415	2.24593	2.54388	1.61481	1.28751	1.24000	0.89157	0.87827	0.88710	-	120303-51-7
SAG	Salicylic acid 2-O-β-glucoside	SA	299.2	137	300.08452	Negative	[M-H]-	C13H16O8	48.82525	44.35796	49.16208	164.84523	249.92881	351.76006	43.41069	43.90701	41.77735	68.97811	73.95569	83.48295	72.13026	72.47120	81.19320	-	10366-91-3
SA	Salicylic acid	SA	137	93	138.031695	Negative	[M-H]-	C7H6O3	41.39284	43.73783	50.02193	51.33079	76.84631	55.39444	61.30163	55.57655	64.16201	53.56862	53.96681	51.54699	67.46847	72.94340	76.64180	C00805	69-72-7
ST	（±）Strigol	SL	347.4	215	346.14164	Positive	[M+H]+	C19H22O6	290.02177	250.06011	275.80343	249.89270	294.11432	244.11208	320.34388	258.75294	306.41546	411.01452	314.10704	408.94330	150.77123	155.49800	159.51480	C09190	51820-11-2
5DS	5-Deoxystrigol	SL	331.116	313.2	330.146725	Positive	[M+H]+	C19H22O5	N/A	N/A	N/A	N/A	N/A	N/A	N/A	N/A	N/A	N/A	N/A	N/A	8.87110	8.55220	7.30550	C18037	151716-18-6
